# Supplementary material for: Mechanical stimulation and electrophysiological monitoring at subcellular resolution reveals differential mechanosensation of neurons within networks
Source: Nat Nanotechnol. 2024 Feb 20;19(6):825–33. doi: 10.1038/s41565-024-01609-1 (PMC11186759; doi:10.1038/s41565-024-01609-1)
Supplement: Supplementary file 7 — Statistical source data for Figs. 2–5. [file 41565_2024_1609_MOESM7_ESM.zip]

Archive with 14 entries (12 files):
- Kasuba_source_data/Main_Figure_source_data/
- Kasuba_source_data/Main_Figure_source_data/Fig_2.xlsx
- Kasuba_source_data/Main_Figure_source_data/Fig_3.xlsx
- Kasuba_source_data/Main_Figure_source_data/Fig_4.xlsx
- Kasuba_source_data/Main_Figure_source_data/Fig_5.xlsx
- Kasuba_source_data/Supplementary_Figure_source_data/
- Kasuba_source_data/Supplementary_Figure_source_data/Fig_S10.xlsx
- Kasuba_source_data/Supplementary_Figure_source_data/Fig_S11.xlsx
- Kasuba_source_data/Supplementary_Figure_source_data/Fig_S12.xlsx
- Kasuba_source_data/Supplementary_Figure_source_data/Fig_S13.xlsx
- Kasuba_source_data/Supplementary_Figure_source_data/Fig_S14.xlsx
- Kasuba_source_data/Supplementary_Figure_source_data/Fig_S3.xlsx
- Kasuba_source_data/Supplementary_Figure_source_data/Fig_S6.xlsx
- Kasuba_source_data/Supplementary_Figure_source_data/Fig_S9.xlsx
