# Supplementary material for: Mechanical stimulation and electrophysiological monitoring at subcellular resolution reveals differential mechanosensation of neurons within networks
Source: Nat Nanotechnol. 2024 Feb 20;19(6):825–33. doi: 10.1038/s41565-024-01609-1 (PMC11186759; doi:10.1038/s41565-024-01609-1)
Supplement: Supplementary file 7 — Statistical source data for Figs. 2–5. [file 41565_2024_1609_MOESM7_ESM.zip › Kasuba_source_data/Main_Figure_source_data/Fig_2.xlsx]

## Sheet: Fig_2b
	Time [min]	Firing_rate [Hz]	Normalized_mean_modulus
0	6	0.0333333	0
1	6.5	0	0
2	7	0	0
3	7.5	0	0
4	8	0	0
5	8.5	0	0
6	9	0	0
7	9.5	0	0
8	10	0	0
9	10.5	0	0
10	11	0	0
11	11.5	0	0
12	12	0	0
13	12.5	0	0
14	13	0	0
15	13.5	0.233333	0
16	14	0.333333	1
17	14.5	0.216667	0.854976
18	15	0.333333	0.849715
19	15.5	0.566667	0.9609
20	16	0.466667	0.986014
21	16.5	0.25	0.988249
22	17	0.733333	0.947975
23	17.5	0.233333	0.754923
24	18	0.4	0.799417
25	18.5	0.783333	0.805783
26	19	1.08333	0
27	19.5	0.916667	0
28	20	0.816667	0
29	20.5	0.916667	0
30	21	0.833333	0
31	21.5	0.833333	0
32	63	0	0
33	63.5	0.266667	0
34	64	0	0
35	64.5	0.266667	0
36	65	0.433333	0
37	65.5	0.166667	0
38	66	0.65	0
39	66.5	0.533333	0
40	67	0.466667	0
41	67.5	0.383333	0
42	68	0.55	0
43	68.5	0.7	0
44	69	0.616667	0
45	69.5	0.5	0
46	70	0.433333	0.991793
47	70.5	0.883333	0.897429
48	71	0.1	0.973138
49	71.5	0.433333	0.935621
50	72	0.333333	0.957981
51	72.5	1.45	0.920398
52	73	0.566667	0.902328
53	73.5	1.73333	0.926505
54	74	1.21667	0.895095
55	74.5	0.5	0.901886
56	75	1.63333	0
57	75.5	1.21667	0
58	76	1.58333	0
59	76.5	0.916667	0
60	77	1.78333	0
61	77.5	0.566667	0
62	78	1	0
63	78.5	0	0
64	79	0	0
65	79.5	0	0
66	80	0.716667	0
67	80.5	0.916667	0
68	81	0.533333	0
69	81.5	0.783333	0
70	82	0	0
71	82.5	0	0
72	83	0	0
73	83.5	0	0
74	125.5	0.433333	0
75	126	0.75	0
76	126.5	0.6	0
77	127	0.783333	0
78	127.5	0.366667	0
79	128	0.6	0.991793
80	128.5	0.5	0.897429
81	129	0.416667	0.973138
82	129.5	0.233333	0.935621
83	130	0.483333	0.957981
84	130.5	0.45	0.920398
85	131	0.45	0.902328
86	131.5	0.266667	0.926505
87	132	0.216667	0.895095
88	132.5	0.483333	0.901886
89	133	0.583333	0
90	133.5	0.45	0
91	134	0.383333	0
92	134.5	0.383333	0
93	135	0.6	0
94	135.5	0.633333	0
95	136	0.566667	0
96	136.5	0.45	0
97	137	0.533333	0
98	137.5	0.35	0
99	138	0.566667	0
100	138.5	0.366667	0
101	139	0.6	0
102	139.5	0.516667	0
103	140	0.583333	0
104	140.5	0.583333	0
105	141	0.866667	0
106	141.5	0.566667	0
107	142	0.716667	0
108	142.5	0.5	0
109	143	0.916667	0
110	143.5	0.9	0
111	144	0.816667	0
112	144.5	0.833333	0
113	145	1.05	0
114	145.5	1	0
115	146	0.9	0
116	146.5	0.9	0

## Sheet: Fig_2c
Youngs_Modulus [kPa]	Measurement_time	Mean_modulus [kPa]	std_modulus	Normalized_means	Normalized_stds	Time [Min]
0.378115	m1	0.40177	0.0216824	0.991793	0.0535243	70
0.422957	m1	0	0	0	0
0.378731	m1	0	0	0	0
0.417345	m1	0	0	0	0
0.411704	m1	0	0	0	0
0.386273	m2	0.363544	0.043903	0.897429	0.108377	70.5
0.381547	m2	0	0	0	0
0.371855	m2	0	0	0	0
0.391926	m2	0	0	0	0
0.286119	m2	0	0	0	0
0.42395	m3	0.394213	0.033095	0.973138	0.0816969	71
0.361377	m3	0	0	0	0
0.355673	m3	0	0	0	0
0.420793	m3	0	0	0	0
0.409274	m3	0	0	0	0
0.327309	m4	0.379015	0.0462682	0.935621	0.114216	71.5
0.398394	m4	0	0	0	0
0.4108	m4	0	0	0	0
0.426739	m4	0	0	0	0
0.331834	m4	0	0	0	0
0.335128	m5	0.388073	0.0296244	0.957981	0.0731296	72
0.403296	m5	0	0	0	0
0.400598	m5	0	0	0	0
0.399909	m5	0	0	0	0
0.401435	m5	0	0	0	0
0.405593	m6	0.372849	0.0492981	0.920398	0.121695	72.5
0.404188	m6	0	0	0	0
0.416284	m6	0	0	0	0
0.318688	m6	0	0	0	0
0.319492	m6	0	0	0	0
0.407117	m6	0	0	0	0
0.417787	m7	0.365529	0.0534347	0.902328	0.131907	73
0.316069	m7	0	0	0	0
0.316859	m7	0	0	0	0
0.417629	m7	0	0	0	0
0.317713	m7	0	0	0	0
0.392904	m8	0.375323	0.0309116	0.926505	0.0763069	73.5
0.327707	m8	0	0	0	0
0.398366	m8	0	0	0	0
0.360239	m8	0	0	0	0
0.397397	m8	0	0	0	0
0.362602	m8	0	0	0	0
0.36952	m9	0.362599	0.013926	0.895095	0.0343771	74
0.365403	m9	0	0	0	0
0.335102	m9	0	0	0	0
0.371539	m9	0	0	0	0
0.371425	m9	0	0	0	0
0.374226	m10	0.365349	0.021951	0.901886	0.0541873	74.5
0.326537	m10	0	0	0	0
0.380535	m10	0	0	0	0
0.373906	m10	0	0	0	0
0.371543	m10	0	0	0	0

## Sheet: Fig_2d
Mean_firing_rate[Hz]	Youngs_Modulus [kPa]
0.01	0.789845
0.01	1.36143
0.01	1.05812
0.01	1.16098
0.0333333	1.41315
0.01	0.73906
0.01	0.814844
0.01	1.43072
0.01	0.883208
0.01	0.982915
0.01	0.364706
1.13333	0.30458
1.13333	0.327833
1.86667	0.352422
1.6	0.400859
1.66667	0.370363
1.66667	0.365906
1.13333	0.303357
3.06667	0.313076
0.766667	0.351914
2.06667	0.283276
2.13333	0.363036
1	0.310214
1.83333	0.316759
2.16667	0.343643
2.4	0.281013
1.6	0.192325
2.03333	0.114614
1.53333	0.150911
2.73333	0.19069
0.233333	0.554178
0.0666667	0.751808
0.01	0.565148
0.0333333	0.511043
0.01	0.643698
0.01	0.645094
0.2	0.662264
0.1	0.591057
0.01	0.645159
0.0333333	0.700695
0.466667	0.699156
0.233333	0.710308
0.4	0.630592
0.566667	0.661543
0.166667	0.738854
0.3	0.71679
0.2	0.753643
0.2	0.66696
0.266667	0.770106
0.133333	0.710627
0.6	0.772881
0.5	1.76146
0.6	0.79394
0.666667	0.98104
0.733333	0.901748
0.833333	0.664914
1.23333	1.37786
0.6	1.01822
1.26667	1.07536
0.9	1.14056
0.1	0.526857
0.0666667	0.349899
0.01	0.947656
0.01	0.374449
0.0666667	0.432374
0.166667	0.339635
0.233333	0.444881
0.233333	0.64955
0.166667	0.571109
0.166667	0.442084
0.466667	0.432151
0.2	0.42531
0.566667	0.438077
0.533333	0.533658
0.233333	0.428197
0.433333	0.444759
0.466667	0.440328
0.133333	0.517903
0.233333	0.466419
0.366667	0.4328
0.233333	0.505708
0.366667	0.637115
0.333333	0.416465
0.633333	0.41055
0.2	0.441321
0.466667	0.411205
0.133333	0.426825
0.333333	0.422363
0.366667	0.394186
0.233333	0.37904
0.5	0.770304
0.766667	0.530588
0.6	0.646689
0.866667	0.494521
0.633333	0.453507
0.833333	0.503598
0.5	0.482269
0.6	0.574612
0.666667	0.968747
0.966667	0.561147
1.16667	0.618149
1.1	0.630617
0.233333	0.608083
0.8	0.616276
0.2	0.582079
1.06667	0.538782
1.53333	0.601954
0.766667	0.565487
0.266667	0.632962
2.03333	0.5873
0.0333333	0.5922
0.233333	0.81704
0.2	0.581745
0.1	0.604622
0.266667	0.567154
0.1	0.596918
0.1	0.676203
0.01	0.651397
0.0666667	0.591669
0.1	0.61343
0.466667	0.505614
0.366667	0.432232
0.533333	0.589379
0.4	0.423131
0.666667	0.455656
0.966667	0.356611
0.433333	0.6782
0.766667	0.442575
0.633333	0.473
0.733333	0.462553
0.6	0.57433
0.766667	0.654036
0.866667	0.599622
0.666667	0.528615
0.933333	0.484343
0.5	0.562563
0.5	0.525918
0.466667	0.518458
0.633333	0.567159
0.466667	0.518213
0.633333	0.635465
1	0.648297
0.933333	0.64171
0.833333	0.593917
0.533333	0.598449
0.766667	0.659591
0.7	0.670726
0.8	0.602545
0.933333	0.631682
1.03333	0.601706
0.01	1.01953
1.33333	1.09878
0.166667	0.721008
0.01	0.589708
0.01	0.541314
0.01	0.82287
1.66667	1.28498
0.9	1.16651
1.66667	1.17132
0.866667	1.20663
1.66667	0.85712
4.2	3.17981
6.03333	2.45521
5.03333	0.904754
4.93333	1.69415
0.01	0.828074
0.01	0.806784
0.01	0.79622
0.01	0.871017
0.01	0.851253
0.01	0.855656
0.01	0.872446
0.01	0.754061
0.01	0.760641
0.466667	0.759896
0.766667	0.534388
0.633333	0.530896
0.433333	0.531053
0.8	0.516873
0.433333	0.518032
0.566667	0.532921
0.633333	0.531161
0.233333	0.535181
0.433333	0.534932
1.33333	0.514928
0.1	0.555062
0.766667	0.515078
0.133333	0.588921
0.4	0.567688
0.133333	0.547845
0.4	0.528239
0.0333333	0.556858
0.3	0.567684
0.666667	0.555599
0.9	0.528097
1.1	1.52357
1.2	1.48037
1.36667	1.51665
0.966667	1.58544
1.13333	1.50579
0.866667	1.46159
1	1.48124
0.666667	1.53325
0.533333	1.43329
0.266667	1.48333
0.966667	0.800074
2.13333	0.777593
2.03333	0.781704
0.366667	0.781133
1.23333	0.754986
3.03333	0.802781
1.03333	0.799003
0.133333	0.761675
0.466667	0.81258
0.266667	0.804881
0.7	0.938244
1	0.88542
0.933333	0.938346
0.433333	0.931676
0.433333	0.931789
0.666667	0.910192
0.3	0.9302
0.2	0.920493
0.733333	0.916574
0.9	0.916616
0.266667	0.405095
0.266667	0.346347
0.4	0.344215
0.433333	0.389256
0.4	0.399429
0.5	0.400335
0.5	0.38402
0.4	0.305816
0.3	0.32384
0.5	0.326419
1.26667	0.40177
1.36667	0.363544
2.06667	0.394213
2	0.379015
1.83333	0.388073
1.7	0.372849
2.23333	0.365529
2.46667	0.375323
3.16667	0.362599
2.36667	0.365349
4.33333	0.293031
4.66667	0.372338
4.16667	0.314632
4.4	0.354794
4	0.344723
4.06667	0.340694
3.63333	0.305082
4.1	0.338003
3.73333	0.333022
4.06667	0.293144
0.9	1.31982
1.1	1.32392
1.16667	1.3173
1.06667	1.3067
1.1	1.28198
0.933333	1.28859
1.1	1.30326
1.3	1.34918
1.6	1.25501
1.33333	1.2936
1.2	0.688141
0.366667	0.67441
1.76667	0.678493
0.533333	0.649246
0.566667	0.666275
2.13333	0.684322
0.566667	0.663654
0.133333	0.669959
2.03333	0.66153
1.26667	0.683092
1.26667	0.814327
1.23333	0.856721
1.56667	0.841808
1.2	0.851531
1.2	0.862368
1.13333	0.826786
1.46667	0.83473
1.23333	0.837939
1.46667	0.837939
1.2	0.855886
1.06667	0.575118
1.06667	0.570439
1.66667	0.57485
1.2	0.560039
1.03333	0.593208
1.1	0.683814
1.03333	0.537371
1.1	0.535352
1.26667	0.582929
1.1	0.536595
1.46667	0.464082
2.53333	0.445997
1.3	0.46359
1.56667	0.477246
2	0.473298
2	0.465806
2.13333	0.464947
1.63333	0.46402
1.93333	0.470615
1.8	0.453314
1.96667	0.450058
2.06667	0.424095
1.56667	0.457568
2	0.413558
1.9	0.416391
2.1	0.45018
2.4	0.436027
2.5	0.416521
1.83333	0.404625
2.16667	0.415643
3.2	1.08996
2.73333	1.04189
2.76667	1.0612
2.86667	1.10964
2.8	1.16058
2.83333	1.04742
2.56667	1.00811
2.36667	1.01698
2.4	1.09938
2.23333	1.0429
3.3	0.590045
3.46667	0.594068
3.56667	0.597903
3.56667	0.591273
3.46667	0.594493
3.7	0.596857
3.43333	0.586136
3.16667	0.58518
3.73333	0.601501
4.13333	0.600192
2.2	0.709587
1.96667	0.735189
2.03333	0.712445
1.9	0.706374
2.1	0.693616
2.1	0.745215
2.2	0.781683
2.1	0.703388
1.9	0.745543
1.73333	0.792841

## Sheet: Fig_2e
Firing_rate [Hz]	Neurite_1_Modulus [kPa]	Neurite_2_Modulus [kPa]
4.79167	2.46751	1.20274
7.41667	1.62843	3.61341
0.425	2.8473	1.18491
0.9	1.29484	2.12066
2.725	1.96667	1.84311
0.433333	1.657	2.51225
2.74167	3.42693	5.00967
4.95	3.31917	1.98901
3.31667	2.33384	1.6613
3.15833	1.86719	1.9352
9.1	1.79201	1.41585
4.29167	1.63723	0.477168

## Sheet: Fig_2f_and_2g
Cell	Mean_firing_rate_No_blockers [Hz]	Mean_firing_rate_blockers [Hz]	Mean_modulus_No_Blockers [kPa]	Mean_modulus_Blockers [kPa]
1	3.174	0.013	0.471	0.436
2	0.816	0.003	0.517	0.555
3	0.365	0.003	0.622	0.662
4	2.119	0	0.695	0.643
5	1.552	1.997	0.72	0.721
6	0.455	0	0.739	0.7
7	0.197	0.017	0.845	0.894
8	0.652	0.003	0.919	0.925
9	1.903	0.013	0.978	0.93
10	0.771	0	1.043	1.001
11	0.313	0.083	1.116	1.103

## Sheet: Fig_2j
Cell	Mean_burst_moduli_[kPa]	Mean_Inter_burst_interval_moduli [kPa]
0	0.737597	0.67114
1	0.616746	0.649617
2	1.14115	1.19337
3	0.381117	0.441589
4	0.608527	0.663566
5	1.81863	1.61761
6	0.814593	0.835754
7	0.852849	0.708417
8	1.15018	1.01011
9	3.61716	3.79723
10	1.44391	1.55399
11	0.56723	0.551858
12	0.600187	0.664483
13	0.68974	0.684968
14	0.671034	0.744797
