# Supplementary material for: Mechanical stimulation and electrophysiological monitoring at subcellular resolution reveals differential mechanosensation of neurons within networks
Source: Nat Nanotechnol. 2024 Feb 20;19(6):825–33. doi: 10.1038/s41565-024-01609-1 (PMC11186759; doi:10.1038/s41565-024-01609-1)
Supplement: Supplementary file 7 — Statistical source data for Figs. 2–5. [file 41565_2024_1609_MOESM7_ESM.zip › Kasuba_source_data/Main_Figure_source_data/Fig_3.xlsx]

## Sheet: Fig_3g_and_3h
Mechanically_evoked_Amplitudes_[uV]	Mechanically_evoked_Halfwidths_[s]	Spontaneous_Amplitudes_[uV]	Spontaneous_Halfwidths_[s]
311.66	0.00035	140.989	0.0003
312.212	0.00035	150.458	0.0003
317.087	0.0003	153.93	0.00035
266.091	0.0004	159.303	0.0003
240.962	0.0003	186.867	0.0004
230.79	0.0003	223.515	0.0005
314.887	0.00035	276.298	0.0004
347.805	0.00025	187.52	0.0003
165.844	0.0003	237.818	0.0003
175.442	0.0003	186.886	0.0003
231.252	0.00025	151.181	0.0003
210.607	0.00025	183.404	0.0003
212.848	0.00025	145.121	0.0004
193.426	0.0003	198.904	0.0003
217.625	0.0003	291.877	0.0005
218.476	0.00035	268.836	0.0003
139.65	0.00035	157.551	0.00035
134.402	0.00035	151.462	0.0004
201.679	0.0003	153.633	0.0004
120.575	0.0003	138.384	0.00035
128.087	0.00025	152.9	0.00035
167.286	0.0003	268.597	0.00035
166.042	0.0003	257.627	0.0003
137.283	0.0004	149.41	0.0003
		144.178	0.0003
		175.78	0.0003
