# Supplementary material for: Mechanical stimulation and electrophysiological monitoring at subcellular resolution reveals differential mechanosensation of neurons within networks
Source: Nat Nanotechnol. 2024 Feb 20;19(6):825–33. doi: 10.1038/s41565-024-01609-1 (PMC11186759; doi:10.1038/s41565-024-01609-1)
Supplement: Supplementary file 7 — Statistical source data for Figs. 2–5. [file 41565_2024_1609_MOESM7_ESM.zip › Kasuba_source_data/Main_Figure_source_data/Fig_4.xlsx]

## Sheet: Fig_4a_and_4c
Cell	0.1 um/s	1 um/s	10 um/s	100 um/s	100 um/s + Hold	Latruculin_A	NSC668394C
cell1	Response	0	0	0	0	0	0
cell2	Response	0	0	0	0	0	0
cell3	Response	0	0	0	0	0	0
cell4	Response	0	0	0	0	0	0
cell5	Response	0	0	0	0	0	0
cell6	No_response	0	0	0	0	0	0
cell7	Response	0	0	0	0	0	0
cell8	Response	0	0	0	0	0	0
cell9	Response	0	0	0	0	0	0
cell10	Response	0	0	0	0	0	0
cell11	Response	0	0	0	0	0	0
cell12	Response	0	0	0	0	0	0
cell13	Response	0	0	0	0	0	0
cell14	Response	0	0	0	0	0	0
cell15	No_response	0	0	0	0	0	0
cell16	Response	0	0	0	0	0	0
cell17	Response	0	0	0	0	0	0
cell18	Response	0	0	0	0	0	0
cell19	Response	0	0	0	0	0	0
cell20	Response	0	0	0	0	0	0
cell21	Response	0	0	0	0	0	0
cell22	Response	0	0	0	0	0	0
cell23	Response	0	0	0	0	0	0
cell24	Response	0	0	0	0	0	0
cell25	Response	0	0	0	0	0	0
cell26	No_response	0	0	0	0	0	0
cell27	No_response	0	0	0	0	0	0
cell28	Response	0	0	0	0	0	0
cell29	Response	0	0	0	0	0	0
cell30	0	Response	0	0	0	0	0
cell31	0	Response	0	0	0	0	0
cell32	0	No_response	0	0	0	0	0
cell33	0	Response	0	0	0	0	0
cell34	0	No_response	0	0	0	0	0
cell35	0	No_response	0	0	0	0	0
cell36	0	No_response	0	0	0	0	0
cell37	0	No_response	0	0	0	0	0
cell38	0	Response	0	0	0	0	0
cell39	0	No_response	0	0	0	0	0
cell40	0	No_response	0	0	0	0	0
cell41	0	Response	0	0	0	0	0
cell42	0	No_response	0	0	0	0	0
cell43	0	No_response	0	0	0	0	0
cell44	0	No_response	0	0	0	0	0
cell45	0	Response	0	0	0	0	0
cell46	0	Response	0	0	0	0	0
cell47	0	Response	0	0	0	0	0
cell48	0	Response	0	0	0	0	0
cell49	0	Response	0	0	0	0	0
cell50	0	Response	0	0	0	0	0
cell51	0	No_response	0	0	0	0	0
cell52	0	Response	0	0	0	0	0
cell53	0	No_response	0	0	0	0	0
cell54	0	Response	0	0	0	0	0
cell55	0	No_response	0	0	0	0	0
cell56	0	No_response	0	0	0	0	0
cell57	0	No_response	0	0	0	0	0
cell58	0	Response	0	0	0	0	0
cell59	0	Response	0	0	0	0	0
cell60	0	Response	0	0	0	0	0
cell61	0	Response	0	0	0	0	0
cell62	0	0	Response	0	0	0	0
cell63	0	0	Response	0	0	0	0
cell64	0	0	Response	0	0	0	0
cell65	0	0	No_response	0	0	0	0
cell66	0	0	No_response	0	0	0	0
cell67	0	0	No_response	0	0	0	0
cell68	0	0	No_response	0	0	0	0
cell69	0	0	No_response	0	0	0	0
cell70	0	0	Response	0	0	0	0
cell71	0	0	No_response	0	0	0	0
cell72	0	0	Response	0	0	0	0
cell73	0	0	Response	0	0	0	0
cell74	0	0	Response	0	0	0	0
cell75	0	0	No_response	0	0	0	0
cell76	0	0	No_response	0	0	0	0
cell77	0	0	Response	0	0	0	0
cell78	0	0	Response	0	0	0	0
cell79	0	0	Response	0	0	0	0
cell80	0	0	Response	0	0	0	0
cell81	0	0	Response	0	0	0	0
cell82	0	0	Response	0	0	0	0
cell83	0	0	Response	0	0	0	0
cell84	0	0	Response	0	0	0	0
cell85	0	0	Response	0	0	0	0
cell86	0	0	Response	0	0	0	0
cell87	0	0	No_response	0	0	0	0
cell88	0	0	No_response	0	0	0	0
cell89	0	0	No_response	0	0	0	0
cell90	0	0	No_response	0	0	0	0
cell91	0	0	Response	0	0	0	0
cell92	0	0	Response	0	0	0	0
cell93	0	0	Response	0	0	0	0
cell94	0	0	Response	0	0	0	0
cell95	0	0	No_response	0	0	0	0
cell96	0	0	No_response	0	0	0	0
cell97	0	0	Response	0	0	0	0
cell98	0	0	Response	0	0	0	0
cell99	0	0	Response	0	0	0	0
cell100	0	0	0	No_response	0	0	0
cell101	0	0	0	Response	0	0	0
cell102	0	0	0	Response	0	0	0
cell103	0	0	0	No_response	0	0	0
cell104	0	0	0	Response	0	0	0
cell105	0	0	0	No_response	0	0	0
cell106	0	0	0	No_response	0	0	0
cell107	0	0	0	No_response	0	0	0
cell108	0	0	0	No_response	0	0	0
cell109	0	0	0	No_response	0	0	0
cell110	0	0	0	No_response	0	0	0
cell111	0	0	0	No_response	0	0	0
cell112	0	0	0	No_response	0	0	0
cell113	0	0	0	Response	0	0	0
cell114	0	0	0	No_response	0	0	0
cell115	0	0	0	No_response	0	0	0
cell116	0	0	0	No_response	0	0	0
cell117	0	0	0	No_response	0	0	0
cell118	0	0	0	No_response	0	0	0
cell119	0	0	0	No_response	0	0	0
cell120	0	0	0	No_response	0	0	0
cell121	0	0	0	No_response	0	0	0
cell122	0	0	0	No_response	0	0	0
cell123	0	0	0	No_response	0	0	0
cell124	0	0	0	No_response	0	0	0
cell125	0	0	0	No_response	0	0	0
cell126	0	0	0	No_response	0	0	0
cell127	0	0	0	No_response	0	0	0
cell128	0	0	0	No_response	0	0	0
cell129	0	0	0	Response	0	0	0
cell130	0	0	0	No_response	0	0	0
cell131	0	0	0	0	No_response	0	0
cell132	0	0	0	0	No_response	0	0
cell133	0	0	0	0	No_response	0	0
cell134	0	0	0	0	No_response	0	0
cell135	0	0	0	0	No_response	0	0
cell136	0	0	0	0	No_response	0	0
cell137	0	0	0	0	No_response	0	0
cell138	0	0	0	0	No_response	0	0
cell139	0	0	0	0	No_response	0	0
cell140	0	0	0	0	No_response	0	0
cell141	0	0	0	0	No_response	0	0
cell142	0	0	0	0	No_response	0	0
cell143	0	0	0	0	No_response	0	0
cell144	0	0	0	0	No_response	0	0
cell145	0	0	0	0	No_response	0	0
cell146	0	0	0	0	No_response	0	0
cell147	0	0	0	0	No_response	0	0
cell148	0	0	0	0	No_response	0	0
cell149	0	0	0	0	No_response	0	0
cell150	0	0	0	0	Response	0	0
cell151	0	0	0	0	No_response	0	0
cell152	0	0	0	0	No_response	0	0
cell153	0	0	0	0	No_response	0	0
cell154	0	0	0	0	No_response	0	0
cell155	0	0	0	0	No_response	0	0
cell156	0	0	0	0	No_response	0	0
cell157	0	0	0	0	No_response	0	0
cell158	0	0	0	0	0	No_response	0
cell159	0	0	0	0	0	No_response	0
cell160	0	0	0	0	0	No_response	0
cell161	0	0	0	0	0	No_response	0
cell162	0	0	0	0	0	No_response	0
cell163	0	0	0	0	0	No_response	0
cell164	0	0	0	0	0	No_response	0
cell165	0	0	0	0	0	No_response	0
cell166	0	0	0	0	0	No_response	0
cell167	0	0	0	0	0	No_response	0
cell168	0	0	0	0	0	No_response	0
cell169	0	0	0	0	0	Response	0
cell170	0	0	0	0	0	No_response	0
cell171	0	0	0	0	0	No_response	0
cell172	0	0	0	0	0	No_response	0
cell173	0	0	0	0	0	Response	0
cell174	0	0	0	0	0	Response	0
cell175	0	0	0	0	0	Response	0
cell176	0	0	0	0	0	No_response	0
cell177	0	0	0	0	0	No_response	0
cell178	0	0	0	0	0	Response	0
cell179	0	0	0	0	0	Response	0
cell180	0	0	0	0	0	Response	0
cell181	0	0	0	0	0	No_response	0
cell182	0	0	0	0	0	No_response	0
cell183	0	0	0	0	0	No_response	0
cell184	0	0	0	0	0	Response	0
cell185	0	0	0	0	0	Response	0
cell186	0	0	0	0	0	No_response	0
cell187	0	0	0	0	0	No_response	0
cell188	0	0	0	0	0	Response	0
cell189	0	0	0	0	0	No_response	0
cell190	0	0	0	0	0	No_response	0
cell191	0	0	0	0	0	No_response	0
cell192	0	0	0	0	0	No_response	0
cell193	0	0	0	0	0	No_response	0
cell194	0	0	0	0	0	Response	0
cell195	0	0	0	0	0	No_response	0
cell196	0	0	0	0	0	No_response	0
cell197	0	0	0	0	0	Response	0
cell198	0	0	0	0	0	No_response	0
cell199	0	0	0	0	0	0	No_response
cell200	0	0	0	0	0	0	No_response
cell201	0	0	0	0	0	0	No_response
cell202	0	0	0	0	0	0	No_response
cell203	0	0	0	0	0	0	No_response
cell204	0	0	0	0	0	0	No_response
cell205	0	0	0	0	0	0	No_response
cell206	0	0	0	0	0	0	No_response
cell207	0	0	0	0	0	0	No_response
cell208	0	0	0	0	0	0	No_response
cell209	0	0	0	0	0	0	No_response
cell210	0	0	0	0	0	0	No_response
cell211	0	0	0	0	0	0	No_response
cell212	0	0	0	0	0	0	No_response
cell213	0	0	0	0	0	0	No_response
cell214	0	0	0	0	0	0	No_response
cell215	0	0	0	0	0	0	No_response
cell216	0	0	0	0	0	0	No_response
cell217	0	0	0	0	0	0	No_response
cell218	0	0	0	0	0	0	No_response
cell219	0	0	0	0	0	0	No_response
cell220	0	0	0	0	0	0	No_response
cell221	0	0	0	0	0	0	No_response
cell222	0	0	0	0	0	0	No_response
cell223	0	0	0	0	0	0	Response
cell224	0	0	0	0	0	0	No_response
cell225	0	0	0	0	0	0	Response
cell226	0	0	0	0	0	0	Response
cell227	0	0	0	0	0	0	Response
cell228	0	0	0	0	0	0	No_response
cell229	0	0	0	0	0	0	Response
cell230	0	0	0	0	0	0	No_response
cell231	0	0	0	0	0	0	No_response
cell232	0	0	0	0	0	0	No_response
cell233	0	0	0	0	0	0	No_response
cell234	0	0	0	0	0	0	Response
cell235	0	0	0	0	0	0	No_response
cell236	0	0	0	0	0	0	No_response
cell237	0	0	0	0	0	0	No_response
cell238	0	0	0	0	0	0	No_response

## Sheet: Fig_4b
Number_of_action_potentials_evoked[0.1 um/s]	Number_of_action_potentials_evoked[10 um/s]
86	1
332	1
257	1
2	3
1	1
5	1
3	1
36	1
