# Supplementary material for: Mechanical stimulation and electrophysiological monitoring at subcellular resolution reveals differential mechanosensation of neurons within networks
Source: Nat Nanotechnol. 2024 Feb 20;19(6):825–33. doi: 10.1038/s41565-024-01609-1 (PMC11186759; doi:10.1038/s41565-024-01609-1)
Supplement: Supplementary file 7 — Statistical source data for Figs. 2–5. [file 41565_2024_1609_MOESM7_ESM.zip › Kasuba_source_data/Main_Figure_source_data/Fig_5.xlsx]

## Sheet: Fig_5c
Cell	Mean firing rate Pre [Hz]	Mean firing rate Post [Hz]
cell1	0.375	0.645455
cell2	0.0901639	0.158333
cell3	0.708333	0.591667
cell4	0.0916667	0.008
cell5	0.591667	0.566667
cell6	0.933333	0.5
cell7	0.8	1.025
cell8	0.441667	0.4
cell9	8.60833	10.7333
cell10	0	0
cell11	1.15833	1.54167
cell12	1.025	1.33333
cell13	0.858333	0.858333
cell14	0	0
cell15	1.9	0.991667
cell16	0.933333	1.03333
cell17	0.575	0.416667
cell18	0.0916667	0.05
cell19	1.3	1.21667
cell20	2.20833	1.53333
cell21	0.941667	0.85
cell22	1.71667	1.65

## Sheet: Fig_5d
Cell	Firing_rate_Pre [Hz]	Firing_rate_Stim [Hz]	Firing_rate_Post [Hz]
cell1	0.665164	0.660594	0.697186
cell2	0.20533	0.341204	0.249217
cell3	1.04329	1.42556	1.15574
cell4	5.26047	5.96042	5.51464
cell5	1.11247	1.16372	1.29466
cell6	0.392177	0.7793	0.548912
cell7	0.252221	0.238275	0.227868
cell8	2.55846	2.78916	2.59944
cell9	1.95385	1.85371	1.79292
cell10	0.816266	0.871158	0.766606
cell11	1.48364	1.25661	1.33008
cell12	0.657174	0.842771	0.656466
cell13	0.0942854	0.32347	0.259241
cell14	1.38541	1.36363	1.37278
cell15	0.389506	0.39719	0.422394
cell16	16.9397	16.5369	16.5145
cell17	1.33762	1.16744	1.37913

## Sheet: Fig_5e
Cell	Mean firing rate Pre [Hz]	Mean firing rate Post [Hz]
cell1	2.2	2.925
cell2	11.2167	14.3583
cell3	10.9167	12.4444
cell4	1.60833	2.85
cell5	1.80833	2.16667
cell6	0.766667	0.9
cell7	5.95833	6.24167
cell8	1.85833	3.75833
cell9	4.5	6.675
cell10	0.816667	1.40833
cell11	1.45833	2.25833
cell12	0.941667	1.325
cell13	0.991667	1.26667
cell14	0.808333	1.2
cell15	1.44167	0.708333
cell16	1.70833	2.53333
cell17	3.55833	4.25833
cell18	2.75833	3.55833
cell19	6.03333	6.925
cell20	0.641667	0.675

## Sheet: Fig_5f
Cell	Firing rate Pre [Hz]	Firing rate Stim [Hz]
cell1	0.469965	0.575767
cell2	2.59293	2.8466
cell3	1.43642	1.72392
cell4	1.78537	2.09836
cell5	2.86321	3.50972
cell6	5.75007	6.08558
cell7	5.37299	5.86339
cell8	1.364	1.78085
cell9	0.592968	0.269864

## Sheet: Fig_5i
Cell	Change_in_diameter [um]
Cell1	2.652
Cell2	3.806
Cell3	2.792
Cell4	2.602
Cell5	3.9
Cell6	6.255
Cell7	3.885
Cell8	3.349
Cell9	2.535
Cell10	2.451
Cell11	3.05
Cell12	4.644
Cell13	2.676
Cell14	5.959
Cell15	3.819
Cell16	3.462
Cell17	1.543
Cell18	2.014
Cell19	3.554
Cell20	2.152
Cell21	4.797
Cell22	4.031
Cell23	4.452
Cell24	5.084
Cell25	4.905
Cell26	4.82
Cell27	5.51
Cell28	4.366
Cell29	2.183
Cell30	4.866

## Sheet: FIg_5j
Cell	Control_0 [um]	Compressed_0 [um]	Control_35 [um]	Compressed_35 [um]	Control_50 [um]	Compressed_50 [um]
1	1.00137	1.57638	0.933775	1.00805	0.979797	0.978051
2	1.0046	1.52898	0.945773	1.0389	0.933775	1.14039
3	0.981833	1.27056	0.945773	1.10171	1.03851	1.23726
4	1.01708	1.28891	0.979797	1.2813	1.00167	1.09962
5	1.02213	2.0181	1.03851	1.1061	0.998354	1.23726
6	1.02213	1.36323	1.03851	0.978051	0.998947	1.17234
7	1.02727	1.21142	0.979797	1.02423	1.01848	1.02446
8	1.02727	1.38289	0.933775	1.38554	0.999165	1.09962
9	1.03264	1.65016	1.03851	1.11089	0.99994	1.1877
10	0.966333	1.25407	0.933775	1.1138	1.00173	1.06619
