# Supplementary material for: Mechanical stimulation and electrophysiological monitoring at subcellular resolution reveals differential mechanosensation of neurons within networks
Source: Nat Nanotechnol. 2024 Feb 20;19(6):825–33. doi: 10.1038/s41565-024-01609-1 (PMC11186759; doi:10.1038/s41565-024-01609-1)
Supplement: Supplementary file 7 — Statistical source data for Figs. 2–5. [file 41565_2024_1609_MOESM7_ESM.zip › Kasuba_source_data/Supplementary_Figure_source_data/Fig_S10.xlsx]

## Sheet: Fig_S10a
Cell	SD_before	SD_during	SD_after
Cell1	2.26887	2.45337	2.25408
Cell2	4.45332	3.45423	4.44853
Cell3	1.46739	1.28634	1.44535
Cell4	0.342591	0.303072	0.331406
Cell5	0.187467	0.9891	0.0832156
Cell6	1.3698	0.735245	1.17262
Cell7	3.89951	6.23461	5.65264
Cell8	0.623318	0.625656	0.648536
Cell9	0.61563	0.700992	0.670831
Cell10	1.4375	1.3636	1.59703
Cell11	0.809361	0.880321	0.829798
Cell12	2.92988	1.94099	3.07258
Cell13	1.51218	1.19513	0.984513
Cell14	1.0751	1.09522	1.07261
Cell15	0.617322	0.808344	1.17286
Cell16	0.0221906	0.0226261	0.0234754
Cell17	1.09327	1.0742	1.06077

## Sheet: Fig_S10b
Cell	COV_before	COV_during	COV_after
Cell1	1.50417	1.60327	1.58757
Cell2	0.916653	1.22055	1.18383
Cell3	1.56159	1.91576	1.72268
Cell4	1.8006	1.80908	1.83218
Cell5	1.79975	1.82	1.31522
Cell6	0.537292	0.572055	0.642091
Cell7	1.0441	1.5566	1.2851
Cell8	1.59535	1.7897	1.68805
Cell9	1.19977	1.31821	1.20258
Cell10	1.19618	1.23141	1.2219
Cell11	1.20911	1.10236	1.11152
Cell12	1.97133	1.71024	2.07562
Cell13	1.52692	1.51642	0.719656
Cell14	1.52919	1.55102	1.47069
Cell15	0.240929	0.326996	0.489851
Cell16	0.375808	0.374982	0.387687
Cell17	1.47891	1.2562	1.48844

## Sheet: Fig_S10f
Cell	Amplitude_Before [s]	Amplitude_Compression [s]	Amplitude_After [s]
Cell1	48.5688	50.4419	49.7654
Cell2	64.2492	63.0819	62.0731
Cell3	40.9004	39.2449	40.2988
Cell4	77.9851	80.1119	79.0542
Cell5	75.9325	77.6128	81.087
Cell6	133.421	120.912	120.875
Cell7	37.0566	38.2663	36.5493
Cell8	71.5974	76.9598	72.3178
Cell9	67.6057	65.3296	70.4146
Cell10	77.9851	80.1119	79.0542
Cell11	75.9325	77.6128	81.087
Cell12	35.563	35.6118	34.583
Cell13	120.318	120.871	120.252
Cell14	46.5382	47.333	45.8256
Cell15	93.5918	113.538	108.559

## Sheet: Fig_S10g
Cell	Amplitude_Before [s]	Amplitude_Compression [s]	Amplitude_After [s]
Cell1	50.7387	50.229	48.086
Cell2	91.3749	80.7717	89.2198
Cell3	139.811	131.13	143.763
Cell4	117.234	103.218	102.573
Cell5	65.1102	57.898	68.0361
Cell6	59.7321	63.0278	58.2446
Cell7	40.8878	42.1336	41.7576
Cell8	93.1253	91.9228	88.4599

## Sheet: Fig_S10h
Cell	Amplitude_Before [s]	Amplitude_Compression [s]	Amplitude_After [s]
Cell1	122.524	210.187	131.504
Cell2	37.1614	41.9135	36.1856
Cell3	127.839	176.713	142.912
Cell4	141.369	233.281	150.431
Cell5	154.095	174.999	152.625
Cell6	48.8784	57.8583	52.0248
Cell7	158.382	242.163	189.918
Cell8	53.0859	107.132	63.717
Cell9	150.138	199.041	165.417
Cell10	51.4836	60.1217	55.3413
Cell11	84.9244	117.441	93.2448
Cell12	104.123	124.744	106.288
Cell13	103.778	129.369	119.453
Cell14	90.0543	141.96	105.385
Cell15	213.627	283.529	233.973
Cell16	110.081	133.616	114.071
Cell17	45.2807	58.3628	41.3656

## Sheet: Fig_S10i
Cell	Amplitude_Before [s]	Amplitude_Compression [s]	Amplitude_After [s]
Cell1	13.5241	14.6296	13.3968
Cell2	11.5444	11.3904	12.757
Cell3	12.5595	13.8194	12.5689
Cell4	17.0143	17.5318	16.2462
Cell5	14.1539	13.9674	13.8732
Cell6	37.1841	35.4842	35.1813
Cell7	11.9403	12.4899	10.538
Cell8	16.5466	19.1162	17.1978
Cell9	24.7042	24.2051	23.2862
Cell10	13.4696	14.0189	14.2343
Cell11	16.6124	16.3522	16.9676
Cell12	18.8317	18.4192	20.6984
Cell13	21.6725	19.0295	19.6029
Cell14	20.1049	22.6499	23.8557
Cell15	24.4713	24.5136	25.1063

## Sheet: Fig_S10j
Cell	Amplitude_Before [s]	Amplitude_Compression [s]	Amplitude_After [s]
Cell1	14.8868	17.0461	15.1714
Cell2	27.5037	23.4472	30.3539
Cell3	38.2266	38.7663	38.0446
Cell4	21.3863	19.6388	19.7377
Cell5	13.2527	10.927	12.0383
Cell6	20.0681	23.9765	20.4876
Cell7	13.4734	17.2249	16.3096
Cell8	15.4657	17.9647	15.7684

## Sheet: Fig_S10k
Cell	Amplitude_Before [s]	Amplitude_Compression [s]	Amplitude_After [s]
Cell1	21.5036	25.5397	21.0489
Cell2	18.8602	22.1106	19.1722
Cell3	44.3266	48.7814	45.5176
Cell4	18.3636	22.2549	18.1552
Cell5	13.9726	17.1998	13.9235
Cell6	26.0801	28.6782	26.32
Cell7	41.892	77.3754	47.9772
Cell8	13.7623	14.0989	16.0363
Cell9	15.9235	15.574	15.3181
Cell10	11.7952	16.5321	13.4615
Cell11	13.9639	18.6442	17.0524
Cell12	34.369	39.1941	34.8821
Cell13	21.8038	26.9769	25.4229
Cell14	14.2564	17.2209	14.938
Cell15	51.1296	54.5138	44.9208
Cell16	31.848	38.3106	33.4833
Cell17	11.0104	12.5338	11.3717
