# Supplementary material for: Mechanical stimulation and electrophysiological monitoring at subcellular resolution reveals differential mechanosensation of neurons within networks
Source: Nat Nanotechnol. 2024 Feb 20;19(6):825–33. doi: 10.1038/s41565-024-01609-1 (PMC11186759; doi:10.1038/s41565-024-01609-1)
Supplement: Supplementary file 7 — Statistical source data for Figs. 2–5. [file 41565_2024_1609_MOESM7_ESM.zip › Kasuba_source_data/Supplementary_Figure_source_data/Fig_S11.xlsx]

## Sheet: Fig_S11b
Cell	Height [um]
Cell1	6.253
Cell2	10.469
Cell3	11.113
Cell4	8.012
Cell5	8.146
Cell6	6.639
Cell7	7.394
Cell8	7.918
Cell9	8.252
Cell10	8.11
Cell11	7.731
Cell12	8.616
Cell13	8.912
Cell14	7.863
Cell15	6.108

## Sheet: Fig_S11c
Cell	Indentation_depth [um]
Cell1	0.976
Cell2	1.06
Cell3	1.181
Cell4	0.516
Cell5	0.907
Cell6	0.453
Cell7	0.453
Cell8	0.961
Cell9	0.979
Cell10	1.275
Cell11	0.884

## Sheet: Fig_S11d
Cell	Indentation_depth [um]
Cell1	5.14
Cell2	6.034
Cell3	4.302
Cell4	5.386
Cell5	6.219
Cell6	8.109
Cell7	4.534
Cell8	5.394
Cell9	5.618
Cell10	4.984
Cell11	4.832
