# Supplementary material for: Mechanical stimulation and electrophysiological monitoring at subcellular resolution reveals differential mechanosensation of neurons within networks
Source: Nat Nanotechnol. 2024 Feb 20;19(6):825–33. doi: 10.1038/s41565-024-01609-1 (PMC11186759; doi:10.1038/s41565-024-01609-1)
Supplement: Supplementary file 7 — Statistical source data for Figs. 2–5. [file 41565_2024_1609_MOESM7_ESM.zip › Kasuba_source_data/Supplementary_Figure_source_data/Fig_S12.xlsx]

## Sheet: Fig_S12a
Cell	Halfwidth_Before [s]	Halfwidth_Compression [s]	Halfwidth_After [s]
Cell1	0.00045	0.00045	0.0004
Cell2	0.0004	0.00035	0.00035
Cell3	0.00035	0.00035	0.00035
Cell4	0.0003	0.0003	0.0003
Cell5	0.0003	0.0003	0.0003
Cell6	0.00025	0.00025	0.00025
Cell7	0.0005	0.0005	0.00055
Cell8	0.00035	0.00035	0.00035
Cell9	0.0003	0.0003	0.0003
Cell10	0.0003	0.0003	0.0003
Cell11	0.0003	0.0003	0.0003
Cell12	0.0003	0.0003	0.0003
Cell13	0.00035	0.00035	0.00035
Cell14	0.0003	0.0003	0.0003
Cell15	0.00035	0.00035	0.00035

## Sheet: Fig_S12b
Cell	Halfwidth_Before [s]	Halfwidth_Compression [s]	Halfwidth_After [s]
Cell1	0.0004	0.00035	0.00035
Cell2	0.0005	0.0005	0.0005
Cell3	0.00035	0.00035	0.00035
Cell4	0.00045	0.00045	0.0004
Cell5	0.00035	0.00035	0.00035
Cell6	0.00035	0.00035	0.00035
Cell7	0.0004	0.0004	0.00035
Cell8	0.0003	0.0003	0.0003

## Sheet: Fig_S12c
Cell	Halfwidth_Before [s]	Halfwidth_Compression [s]	Halfwidth_After [s]
Cell1	0.0003	0.0003	0.0003
Cell2	0.00045	0.00045	0.00045
Cell3	0.0003	0.0003	0.0003
Cell4	0.0003	0.0003	0.0003
Cell5	0.00035	0.00035	0.00035
Cell6	0.00035	0.00035	0.00035
Cell7	0.00035	0.0004	0.00035
Cell8	0.0005	0.0005	0.0005
Cell9	0.00025	0.00035	0.0003
Cell10	0.00035	0.0004	0.00035
Cell11	0.00035	0.00035	0.0004
Cell12	0.0003	0.0003	0.0003
Cell13	0.0003	0.00035	0.00035
Cell14	0.0003	0.0003	0.0003
Cell15	0.0003	0.0003	0.0003
Cell16	0.0003	0.0003	0.0003
Cell17	0.00045	0.00045	0.00045

## Sheet: Fig_S12d
Cell	Halfwidth_Before [s]	Halfwidth_Compression [s]	Halfwidth_After [s]
Cell1	0.0004	0.00035	0.0004
Cell2	0.00035	0.00045	0.00035
Cell3	0.00035	0.00035	0.0004
Cell4	0.00035	0.00035	0.00035
Cell5	0.0004	0.0003	0.00035
Cell6	0.00045	0.00055	0.00045
Cell7	0.00045	0.0003	0.00035
Cell8	0.00035	0.00035	0.00035
Cell9	0.00035	0.00035	0.00035
Cell10	0.00035	0.00035	0.00035
Cell11	0.00035	0.0004	0.0004
Cell12	0.0003	0.0003	0.0003
Cell13	0.0004	0.00035	0.0004
Cell14	0.00035	0.0003	0.0003
Cell15	0.00045	0.00045	0.00045

## Sheet: Fig_S12e
Cell	Halfwidth_Before [s]	Halfwidth_Compression [s]	Halfwidth_After [s]
Cell1	0.0004	0.00045	0.0004
Cell2	0.00045	0.00045	0.00045
Cell3	0.00035	0.00035	0.00035
Cell4	0.0004	0.0004	0.0004
Cell5	0.0004	0.0005	0.00035
Cell6	0.0006	0.0006	0.00065
Cell7	0.00045	0.00045	0.00045
Cell8	0.0003	0.00035	0.00035

## Sheet: Fig_S12f
Cell	Halfwidth_Before [s]	Halfwidth_Compression [s]	Halfwidth_After [s]
Cell1	0.0003	0.0003	0.0003
Cell2	0.0006	0.0006	0.0006
Cell3	0.00035	0.00035	0.0004
Cell4	0.00035	0.0003	0.0003
Cell5	0.0004	0.0004	0.0004
Cell6	0.00035	0.0004	0.0004
Cell7	0.00035	0.00045	0.00035
Cell8	0.0003	0.00031	0.0003
Cell9	0.0003	0.00035	0.00035
Cell10	0.00035	0.00035	0.0003
Cell11	0.00045	0.0004	0.00035
Cell12	0.0003	0.0003	0.0003
Cell13	0.0003	0.00045	0.00045
Cell14	0.00035	0.0003	0.00035
Cell15	0.0003	0.00035	0.00035
Cell16	0.0003	0.0003	0.0003
Cell17	0.0005	0.00035	0.00045
