# Supplementary material for: Mechanical stimulation and electrophysiological monitoring at subcellular resolution reveals differential mechanosensation of neurons within networks
Source: Nat Nanotechnol. 2024 Feb 20;19(6):825–33. doi: 10.1038/s41565-024-01609-1 (PMC11186759; doi:10.1038/s41565-024-01609-1)
Supplement: Supplementary file 7 — Statistical source data for Figs. 2–5. [file 41565_2024_1609_MOESM7_ESM.zip › Kasuba_source_data/Supplementary_Figure_source_data/Fig_S13.xlsx]

## Sheet: Tabelle1
Pixel	Stiffness [kPa]
pixel1	0.432
pixel2	0.321
pixel3	0.51
pixel4	0.378
pixel5	0.731
pixel6	1.31
pixel7	0.481
pixel8	0.15
pixel9	0.369
pixel10	0.421
