# Supplementary material for: Mechanical stimulation and electrophysiological monitoring at subcellular resolution reveals differential mechanosensation of neurons within networks
Source: Nat Nanotechnol. 2024 Feb 20;19(6):825–33. doi: 10.1038/s41565-024-01609-1 (PMC11186759; doi:10.1038/s41565-024-01609-1)
Supplement: Supplementary file 7 — Statistical source data for Figs. 2–5. [file 41565_2024_1609_MOESM7_ESM.zip › Kasuba_source_data/Supplementary_Figure_source_data/Fig_S14.xlsx]

## Sheet: Fig_S14d
Cell	Soma_moduli [kPa]	Neurite_1_moduli [kPa]	Neurite_2_moduli [kPa]
Cell1	1.09642	2.46751	1.20274
Cell2	0.862429	1.62843	3.61341
Cell3	0.483809	2.8473	1.18491
Cell4	0.556796	1.29484	2.12066
Cell5	0.738165	1.96667	1.84311
Cell6	0.872464	1.657	2.51225
Cell7	1.39699	3.42693	5.00967
Cell8	2.98428	3.31917	1.98901
Cell9	1.31498	2.33384	1.6613
Cell10	0.677064	1.86719	1.9352
Cell11	1.68756	1.79201	1.41585
Cell12	0.791759	1.63723	0.477168
Cell13	0.4163	0	0
Cell14	0.575656	0	0
