# Supplementary material for: Mechanical stimulation and electrophysiological monitoring at subcellular resolution reveals differential mechanosensation of neurons within networks
Source: Nat Nanotechnol. 2024 Feb 20;19(6):825–33. doi: 10.1038/s41565-024-01609-1 (PMC11186759; doi:10.1038/s41565-024-01609-1)
Supplement: Supplementary file 7 — Statistical source data for Figs. 2–5. [file 41565_2024_1609_MOESM7_ESM.zip › Kasuba_source_data/Supplementary_Figure_source_data/Fig_S3.xlsx]

## Sheet: Fig_S3b
Delay_times[s]
0.000826
-0.00687
0.012275
0.000825
0.379935
0.36645
0.033425
0.0005
0.81805
0.16685
0.0621
0.0291
0.044925
-0.089125
0.0966
