# Supplementary material for: Mechanical stimulation and electrophysiological monitoring at subcellular resolution reveals differential mechanosensation of neurons within networks
Source: Nat Nanotechnol. 2024 Feb 20;19(6):825–33. doi: 10.1038/s41565-024-01609-1 (PMC11186759; doi:10.1038/s41565-024-01609-1)
Supplement: Supplementary file 7 — Statistical source data for Figs. 2–5. [file 41565_2024_1609_MOESM7_ESM.zip › Kasuba_source_data/Supplementary_Figure_source_data/Fig_S6.xlsx]

## Sheet: Tabelle1
Cell	Threshold_Force_0.1_um/s [nN]	Threshold_Force_10.0_um/s [nN]
Cell1	255	0
Cell2	255.5	0
Cell3	255	0
Cell4	255	0
Cell5	255	0
Cell6	255	0
Cell7	169	0
Cell8	254.5	0
Cell9	255	0
Cell10	284	0
Cell11	285	0
Cell12	285	0
Cell13	77.5	0
Cell14	282	0
Cell15	162	0
Cell16	75.5	0
Cell17	75.5	0
Cell18	286.5	0
Cell19	267	0
Cell20	41	0
Cell21	282	0
Cell22	176.5	0
Cell23	166	0
Cell24	167	0
Cell25	167	0
Cell26	199.5	0
Cell27	200	0
Cell28	199	0
Cell29	199	0
Cell30	199	0
Cell31	127	0
Cell32	126	0
Cell33	75	0
Cell34	75	0
Cell35	311	0
Cell36	300	0
Cell37	200	0
Cell38	299	0
Cell39	24	0
Cell40	201	0
Cell41	228	0
Cell42	228	0
Cell43	229.5	0
Cell44	230	0
Cell45	230	0
Cell46	228	0
Cell47	231	0
Cell48	232	0
Cell49	246	0
Cell50	231	0
Cell51	300	0
Cell52	300	0
Cell53	300	0
Cell54	170.5	0
Cell55	99.5	0
Cell56	171	0
Cell57	101	0
Cell58	256.5	0
Cell59	286.5	0
Cell60	76.5	0
Cell61	281.5	0
Cell62	283	0
Cell63	256	0
Cell64	257	0
Cell65	99	0
Cell66	168	0
Cell67	202	0
Cell68	48.5	0
Cell69	198	0
Cell70	129	0
Cell71	128	0
Cell72	127	0
Cell73	77	0
Cell74	76	0
Cell75	75.5	0
Cell76	200	0
Cell77	50	0
Cell78	55.3	0
Cell79	75	0
Cell80	50	0
Cell81	50	0
Cell82	50	0
Cell83	50	0
Cell84	75	0
Cell85	75	0
Cell86	0	235
Cell87	0	310
Cell88	0	180
Cell89	0	345
Cell90	0	350
Cell91	0	230
Cell92	0	237
Cell93	0	295
Cell94	0	265
Cell95	0	190
Cell96	0	345
Cell97	0	345
Cell98	0	253.27
Cell99	0	230
Cell100	0	375
Cell101	0	295
Cell102	0	140
Cell103	0	355
Cell104	0	330
Cell105	0	250
Cell106	0	310
Cell107	0	240
Cell108	0	300
Cell109	0	310
Cell110	0	205
Cell111	0	240
Cell112	0	330
Cell113	0	280
Cell114	0	345
Cell115	0	290
Cell116	0	295
Cell117	0	275
Cell118	0	360
Cell119	0	280
Cell120	0	330.885
Cell121	0	350
Cell122	0	175
Cell123	0	225
Cell124	0	235
Cell125	0	235
Cell126	0	250
Cell127	0	290
Cell128	0	275
Cell129	0	140
Cell130	0	240
Cell131	0	250
Cell132	0	220
Cell133	0	240
Cell134	0	345
Cell135	0	290
Cell136	0	275
Cell137	0	260
Cell138	0	160
Cell139	0	215
Cell140	0	305
Cell141	0	300
Cell142	0	330
Cell143	0	305
Cell144	0	272
Cell145	0	340
Cell146	0	305
Cell147	0	350
Cell148	0	240
Cell149	0	350
Cell150	0	50
Cell151	0	50
Cell152	0	75
Cell153	0	85
