# Supplementary material for: Mechanical stimulation and electrophysiological monitoring at subcellular resolution reveals differential mechanosensation of neurons within networks
Source: Nat Nanotechnol. 2024 Feb 20;19(6):825–33. doi: 10.1038/s41565-024-01609-1 (PMC11186759; doi:10.1038/s41565-024-01609-1)
Supplement: Supplementary file 7 — Statistical source data for Figs. 2–5. [file 41565_2024_1609_MOESM7_ESM.zip › Kasuba_source_data/Supplementary_Figure_source_data/Fig_S9.xlsx]

## Sheet: Tabelle1
Cell	Mean_Firing_rate_before [Hz]	Mean_Firing_rate_compression [Hz]	Mean_Firing_rate_after [Hz]
Cell1	3.75049	3.38597	3.68593
Cell2	4.78364	4.8761	4.23664
Cell3	0.283005	0.461567	0.578876
Cell4	11.723	11.5863	11.2231
Cell5	12.8251	10.404	9.46289
Cell6	0.880988	0.819499	0.920952
Cell7	0.394706	0.746773	0.243237
Cell8	0.371247	0.343968	0.304428
